# Supplementary material for: Assessment Tools of Biopsychosocial Frailty Dimensions in Community-Dwelling Older Adults: A Narrative Review
Source: Int J Environ Res Public Health. 2022 Nov 30;19(23):16050. doi: 10.3390/ijerph192316050 (PMC9739796; doi:10.3390/ijerph192316050)
Supplement: Supplementary file 1 [file ijerph-19-16050-s001.zip]

Archive with 1 entries (1 files):
- ijerph-2009414-supplementary.pdf
